# Supplementary material for: Adsorption of Magenta Dye on PbO Doped MgZnO: Interpretation of Statistical Physics Parameters Using Double-Layer Models
Source: Int J Environ Res Public Health. 2022 Sep 26;19(19):12199. doi: 10.3390/ijerph191912199 (PMC9564486; doi:10.3390/ijerph191912199)
Supplement: Supplementary file 1 [file ijerph-19-12199-s001.zip]

Archive with 1 entries (1 files):
- ijerph-1858635-supplementary.pdf
